# Supplementary material for: Semantic relational machine learning model for sentiment analysis using cascade feature selection and heterogeneous classifier ensemble
Source: PeerJ Comput Sci. 2022 Sep 20;8:e1100. doi: 10.7717/peerj-cs.1100 (PMC9575864; doi:10.7717/peerj-cs.1100)
Supplement: Supplemental Information 1 [file peerj-cs-08-1100-s001.ipynb]

# %% [code]
from tweepy.streaming import StreamListener
from tweepy import OAuthHandler
from tweepy import Stream


consumer_key = ''
consumer_secret = ''
access_token = ''
access_secret = ''


class StdOutListener(StreamListener):

    def on_data(self, data):
        with open('tweetdata.txt','a') as tf:
            tf.write(data)
        print(data)
        return True

    def on_error(self, status):
        print(status)


if __name__ == '__main__':


    l = StdOutListener()
    auth = OAuthHandler(consumer_key, consumer_secret)
    auth.set_access_token(access_token, access_secret)
    stream = Stream(auth, l)
    stream.filter(track=['cricket','dhoni','modi','BJP','Rahulgandhi','congress','Politics','kohli'])


# %% [code]
from google.colab import drive
drive.mount('/content/drive')

# %% [markdown]
# New Section

# %% [code]
# Install the PyDrive wrapper & import libraries.
# This only needs to be done once per notebook.
!pip install -U -q PyDrive
from pydrive.auth import GoogleAuth
from pydrive.drive import GoogleDrive
from google.colab import auth
from oauth2client.client import GoogleCredentials

# Authenticate and create the PyDrive client.
# This only needs to be done once per notebook.
auth.authenticate_user()
gauth = GoogleAuth()
gauth.credentials = GoogleCredentials.get_application_default()
drive = GoogleDrive(gauth)

# Download a file based on its file ID.
#
# A file ID looks like: laggVyWshwcyP6kEI-y_W3P8D26sz
file_id = 'REPLACE_WITH_YOUR_FILE_ID'
downloaded = drive.CreateFile({'id': file_id})
print('Downloaded content "{}"'.format(downloaded.GetContentString()))
