# Supplementary material for: Semantic relational machine learning model for sentiment analysis using cascade feature selection and heterogeneous classifier ensemble
Source: PeerJ Comput Sci. 2022 Sep 20;8:e1100. doi: 10.7717/peerj-cs.1100 (PMC9575864; doi:10.7717/peerj-cs.1100)
Supplement: Supplemental Information 2 [file peerj-cs-08-1100-s002.ipynb]

# %% [code]
import pandas as pd

data = pd.read_excel('output_text4.xlsx', error_bad_lines=False);
data_text = data[['text']]
data_text['index'] = data_text.index
documents = data_text

# %% [code]
len(documents)

# %% [code]
documents[:5]

# %% [markdown]
### Data Preprocessing

# %% [code]
import gensim
from gensim.utils import simple_preprocess
from gensim.parsing.preprocessing import STOPWORDS
from nltk.stem import WordNetLemmatizer, SnowballStemmer
from nltk.stem.porter import *
import numpy as np
np.random.seed(2018)

# %% [code]
import nltk
nltk.download('wordnet')

# %% [markdown]
#### Lemmatize example

# %% [code]
stemmer = SnowballStemmer('english')


# %% [markdown]
#### Stemmer Example

# %% [code]
def lemmatize_stemming(text):
    return stemmer.stem(WordNetLemmatizer().lemmatize(text, pos='v'))

def preprocess(text):
    result = []
    text = str(text)
    for token in gensim.utils.simple_preprocess(text):
        if token not in gensim.parsing.preprocessing.STOPWORDS and len(token) > 3:
            result.append(lemmatize_stemming(token))
    return result

# %% [code]
doc_sample = documents[documents['index'] == 1].values[0][0]
doc_sample
print('original document: ')
words = []
for word in doc_sample.split(' '):
    words.append(word)
print(words)
print('\n\n tokenized and lemmatized document: ')
print(preprocess(doc_sample))

# %% [code]
processed_docs = documents['text'].map(preprocess)

# %% [code]
processed_docs[:100]

# %% [markdown]
### Bag of words on the dataset

# %% [code]
dictionary = gensim.corpora.Dictionary(processed_docs)

# %% [code]
count = 0
for k, v in dictionary.iteritems():
    print(k, v)
    count += 1
    if count > 10:
        break

# %% [code]
dictionary.filter_extremes(no_below=15, no_above=0.5, keep_n=100000)

# %% [code]
bow_corpus = [dictionary.doc2bow(doc) for doc in processed_docs]
bow_corpus[0]

# %% [code]
bow_doc_4310 = bow_corpus[0]

for i in range(len(bow_doc_4310)):
    print("Word {} (\"{}\") appears {} time.".format(bow_doc_4310[i][0], 
                                                     dictionary[bow_doc_4310[i][0]], 
                                                     bow_doc_4310[i][1]))

# %% [markdown]
### TF-IDF

# %% [code]
from gensim import corpora, models

tfidf = models.TfidfModel(bow_corpus)

# %% [code]
corpus_tfidf = tfidf[bow_corpus]

# %% [code]
from pprint import pprint

for doc in corpus_tfidf:
    pprint(doc)
    break

# %% [markdown]
### Running LDA using Bag of Words

# %% [code]
lda_model = gensim.models.LdaMulticore(bow_corpus, num_topics=10, id2word=dictionary, passes=2, workers=2)

# %% [code]
for idx, topic in lda_model.print_topics(-1):
    print('Topic: {} \nWords: {}'.format(idx, topic))

# %% [markdown]
Cool! Can you distinguish different topics using the words in each topic and their corresponding weights?

# %% [markdown]
### Running LDA using TF-IDF

# %% [code]
lda_model_tfidf = gensim.models.LdaMulticore(corpus_tfidf, num_topics=10, id2word=dictionary, passes=2, workers=4)

# %% [code]
for idx, topic in lda_model_tfidf.print_topics(-1):
    print('Topic: {} Word: {}'.format(idx, topic))

# %% [markdown]
### Classification of the topics

# %% [markdown]
### Performance evaluation by classifying sample document using LDA Bag of Words model

# %% [code]
lda_model[bow_corpus[6]]

# %% [code]
for index, score in sorted(lda_model[bow_corpus[0]], key=lambda tup: -1*tup[1]):
    print("\nScore: {}\t \nTopic: {}".format(score, lda_model.print_topic(index, 10)))

# %% [markdown]
Our test document has the highest probability to be part of the topic on the top.

# %% [markdown]
### Performance evaluation by classifying sample document using LDA TF-IDF model

# %% [markdown]
Our test document has the highest probability to be part of the topic on the top.

# %% [markdown]
### Testing model on unseen document

# %% [code]
unseen_document = 'How a Pentagon deal became an identity crisis for Google'
bow_vector = dictionary.doc2bow(preprocess(unseen_document))

for index, score in sorted(lda_model[bow_vector], key=lambda tup: -1*tup[1]):
    print("Score: {}\t Topic: {}".format(score, lda_model.print_topic(index, 5)))

# %% [code]
def format_topics_sentences(ldamodel,corpus,texts,i):
    print(texts)
    sent_topics_df = []
    for index, score in sorted(lda_model[bow_vector], key=lambda tup: -1*tup[1]):
        print("Score: {}\t Topic: {}".format(score,index ))
        wp = lda_model.show_topic(index)
        topic_keywords = ", ".join([word for word, prop in wp])
        print(topic_keywords)
        sent_topics_df.append(int(index))
        sent_topics_df.append(i)
        sent_topics_df.append(topic_keywords)
        break
        # Add original text to the end of the output
    contents = pd.Series(texts)
    sent_topics_df.append(texts)
    return sent_topics_df

# %% [code]
rows_list = []

for i in range(len(documents)):
    
    bow_vector = dictionary.doc2bow(processed_docs[i])
    rows_list.append(format_topics_sentences(lda_model,bow_vector,documents.loc[i,"text"],i))
sent_topics_df = pd.DataFrame(rows_list)    
sent_topics_df.columns = ['Dominant_Topic', 'index_id', 'Topic_Keywords','texts']    

# %% [code]
sent_topics_df.to_csv('topics_df.csv')

# %% [code]
sent_topics_df

# %% [markdown]


# %% [code]
