# Supplementary material for: Semantic relational machine learning model for sentiment analysis using cascade feature selection and heterogeneous classifier ensemble
Source: PeerJ Comput Sci. 2022 Sep 20;8:e1100. doi: 10.7717/peerj-cs.1100 (PMC9575864; doi:10.7717/peerj-cs.1100)
Supplement: Supplemental Information 3 [file peerj-cs-08-1100-s003.ipynb]

# %% [code]
import nltk
nltk.download('punkt')

# %% [code]
!pip install vaderSentiment

# %% [code]
from vaderSentiment.vaderSentiment import SentimentIntensityAnalyzer
#from vaderSentiment import SentimentIntensityAnalyzer
import json
#import amazon_review_scraper
from io import open
from pprint import pprint
# --- examples -------
def sentiment_analysis(sentence):

    analyzer = SentimentIntensityAnalyzer()

    vs = analyzer.polarity_scores(sentence)
    vs['review'] = sentence
    if vs['compound'] < 0.0:
        vs['sentiment'] = -1
    elif vs['compound'] > 0.1:
        vs['sentiment'] = 1
    else:
        vs['sentiment'] = 0

    return vs['sentiment']


# %% [code]

import json
import csv
from nltk.tokenize import word_tokenize
import string
import re
import time
import pandas as pd


fb_data = []
x = []
y = []
k = []
some_milby = []

def getdata(dataurl):
    print("===========================")
    print("Retrieving TXT File")
    fb_data_path = dataurl
    fb_file = open(fb_data_path, "r")
    for line in fb_file:
        try:
            fb = json.loads(line)
            fb_data.append(fb)
        except:
            continue
    print("===========================")
    print("Retrieving Successfull")
    print("=========================== \n \n")
    time.sleep(3)
    processdata()


def processdata():

    time.sleep(1)
    RE_EMOJI = re.compile('[\U00010000-\U0010ffff]', flags=re.UNICODE)
    for i in range(len(fb_data)):
        u = []
        i1 = 0
        i2 = 0
        i3 = 0
        u.append(fb_data[i]['user']['id'])
        print(fb_data[i]['user']['id'])
        u.append(fb_data[i]['user']['followers_count'])
        try:
          i1 = fb_data[i]['retweeted_status']['retweet_count']
          i2 = fb_data[i]['retweeted_status']['reply_count']
          i3 = fb_data[i]['retweeted_status']['favourite_count']  
        except:
          print("An exception occurred")
        i4 = (int(fb_data[i]['user']['statuses_count']) - int(i1)) /(float(fb_data[i]['user']['statuses_count']))
        if abs(i4) > 1 :
            i4 = 0.3
        q = fb_data[i]['text']
        o = fb_data[i]['id_str']
        q = RE_EMOJI.sub(r'', q)
        
        i = q.translate(str.maketrans('','',string.punctuation))
        u.append(i)
        u.append(i1)
        u.append(i2)
        u.append(i3)
        u.append(i4)
        u.append(sentiment_analysis(i))
        x.append(u)
        k.append(o)
        
    print("===========================")
    print("Data fb Recovered")
    print("===========================\n\n")
    
    
    

        

    
    
    savetoxlsx()
    
def savetoxlsx():
    #df = pd.DataFrame(some_milby)
    dt = pd.DataFrame(x)
    dt
    dt.to_excel('output_text4.xlsx', header=("id","followers_count","text","retweet_count","reply_count","favourite_count","focus_rate","sentiment"), index=False)

    

def runall():
    getdata('tweetdata1.txt')
    


runall()


# %% [code]
print(sentiment_analysis('You are too good'))
